# Supplementary material for: Comparisons and Associations between Hip-Joint Position Sense and Glycosylated Hemoglobin in Elderly Subjects with Type 2 Diabetes Mellitus—A Cross-Sectional Study
Source: Int J Environ Res Public Health. 2022 Nov 23;19(23):15514. doi: 10.3390/ijerph192315514 (PMC9741323; doi:10.3390/ijerph192315514)
Supplement: Supplementary file 1 [file ijerph-19-15514-s001.zip]

Archive with 1 entries (1 files):
- ijerph-2013743-supplementary.xls
